# Supplementary material for: JNK-dependent cell cycle stalling in G2 promotes survival and senescence-like phenotypes in tissue stress
Source: eLife. 2019 Feb 8;8:e41036. doi: 10.7554/eLife.41036 (PMC6389326; doi:10.7554/eLife.41036)
Supplement: Supplementary file 1. — This table lists detailed genotypes and temperature conditions used to generate the data for each of the main and supplementary figures in this study. [file elife-41036-supp1.xlsx]

## Sheet: List of genotypes
Figure number	Panel	Genotype	Raising temperature
Figure 1	A,B,C	en-GAL4, UAS-GFP/Ubi-GFP.E2f.1-230, Ubi-mRFP1.NLS.CycB.1-266; puc-LacZ	25°C
Figure 1	D,E	TRE-RFP/UAS-GFP S56T; rn-GAL4	25°C
Figure 1-figure supplement 1	B	Ubi-GFP.E2f.1-230, Ubi-mRFP1.NLS.CycB.1-266; rnGAL4, tub-GAL80ts	18°C until day 7 AED + 24h at 30°C
Figure 1-figure supplement 1	D-E'	TRE-RFP/UAS-GFP S56T; rn-GAL4	25°C
Figure 2	A	Ubi-GFP.E2f.1-230, Ubi-mRFP1.NLS.CycB.1-266; rn-GAL4, tub-GAL80(ts)	18°C until day 7 AED + 24h at 30°C
Figure 2	B	Ubi-GFP.E2f.1-230, Ubi-mRFP1.NLS.CycB.1-266; rn-GAL4, tub-GAL80(ts), UAS-egr	18°C until day 7 AED + 24h at 30°C
Figure 2	C,C',D,L,L'	TRE-RFP; rn-GAL4, tub-GAL80(ts), UAS-egr / UAS-Flp, ubi(FRT.STOP)-GFP	18°C until day 7 AED + 24h at 30°C
Figure 2	E	TRE-RFP; rn-GAL4, tub-GAL80(ts)	18°C until day 7 AED + 24h at 30°C
Figure 2	F,G	TRE-RFP; rn-GAL4, tub-GAL80(ts), UAS-egr	18°C until day 7 AED + 24h at 30°C
Figure 2	H	TRE-RFP; rn-GAL4, tub-GAL80(ts), UAS-egr	18°C until day 7 AED + 24h at 30°C + 24h at 18°C
Figure 2	I	TRE-RFP; rn-GAL4, tub-GAL80(ts), UAS-egr	18°C until day 7 AED + 24h at 30°C + 72h at 18°C
Figure 2	J	Ubi-GFP.E2f.1-230, Ubi-mRFP1.NLS.CycB.1-266; rn-GAL4, tub-GAL80(ts), UAS-egr	18°C until day 7 AED + 24h at 30°C + 24h at 18°C
Figure 2	K	Ubi-GFP.E2f.1-230, Ubi-mRFP1.NLS.CycB.1-266; rn-GAL4, tub-GAL80(ts), UAS-egr	18°C until day 7 AED + 24h at 30°C + 72h at 18°C
Figure 2-figure supplement 1	B,B'	TRE-RFP; rn-GAL4, tub-GAL80(ts) / UAS-Flp, ubi(FRT.STOP)-GFP	18°C until day 7 AED + 24h at 30°C
Figure 2-figure supplement 1	C,C',D	TRE-RFP; rn-GAL4, tub-GAL80(ts), UAS-egr / UAS-Flp, ubi(FRT.STOP)-GFP	18°C until day 7 AED + 24h at 30°C
Figure 3	A	Ubi-GFP.E2f.1-230, Ubi-mRFP1.NLS.CycB.1-266/UAS-hep[act]; rn-GAL4, tub-GAL80(ts)	18°C until day 7 AED + 24h at 30°C
Figure 3	B	UAS-bsk(DN); Ubi-GFP.E2f.1-230, Ubi-mRFP1.NLS.CycB.1-266/enGAL4, UAS-GFP; puc-LacZ	25°C
Figure 3	C	TRE-RFP	25°C
Figure 3	D,F,G	+/y; Ubi-GFP.E2f.1-230, Ubi-mRFP1.NLS.CycB.1-266	25°C
Figure 3	E,F,G	hep(R75)/y; Ubi-GFP.E2f.1-230, Ubi-mRFP1.NLS.CycB.1-266	25°C
Figure 3-figure supplement 1	A	Ubi-GFP.E2f.1-230, Ubi-mRFP1.NLS.CycB.1-266	25°C
Figure 3-figure supplement 1	B-E	+/y; Ubi-GFP.E2f.1-230, Ubi-mRFP1.NLS.CycB.1-266	25°C
Figure 3-figure supplement 1	B-D	hep(R75)/y; Ubi-GFP.E2f.1-230, Ubi-mRFP1.NLS.CycB.1-266	25°C
Figure 3-figure supplement 2	A	Ubi-GFP.E2f.1-230, Ubi-mRFP1.NLS.CycB.1-266; rn-GAL4, tub-GAL80(ts), UAS-egr	18°C until day 7 AED + 24h at 30°C
Figure 3-figure supplement 2	B	Ubi-GFP.E2f.1-230, Ubi-mRFP1.NLS.CycB.1-266/UAS-grp RNAi; rn-GAL4, tub-GAL80(ts), UAS-egr	18°C until day 7 AED + 24h at 30°C
Figure 3-figure supplement 2	C	Ubi-GFP.E2f.1-230, Ubi-mRFP1.NLS.CycB.1-266; rn-GAL4, tub-GAL80(ts), UAS-egr/UAS-mei-41 RNAi	18°C until day 7 AED + 24h at 30°C
Figure 3-figure supplement 2	D	mei-41[RT1]/y; Ubi-GFP.E2f.1-230, Ubi-mRFP1.NLS.CycB.1-266; rn-GAL4, tub-GAL80(ts), UAS-egr	18°C until day 7 AED + 24h at 30°C
Figure 4	A	Ubi-mRFP1.NLS.CycB.1-266; rn-GAL4, tub-GAL80(ts)/stg-GFP	18°C until day 7 AED + 24h at 30°C
Figure 4	B	Ubi-mRFP1.NLS.CycB.1-266; rn-GAL4, tub-GAL80(ts), UAS-egr/stg-GFP	18°C until day 7 AED + 24h at 30°C
Figure 4	C	trbl-GFP/TM6B, tub-GAL80	18°C until day 7 AED + 24h at 30°C
Figure 4	D	trbl-GFP/rn-GAL4, tub-GAL80(ts), UAS-egr	18°C until day 7 AED + 24h at 30°C
Figure 4	E	UAS-bsk(DN); en-GAL4; trbl-GFP/GH146-QF, QUAS-mtdTomato-3xHA	18°C until injury, 25°C during recovery
Figure 4	F	Ubi-GFP.E2f.1-230, Ubi-mRFP1.NLS.CycB.1-266; rn-GAL4, tub-GAL80(ts), UAS-egr	18°C until day 7 AED + 24h at 30°C
Figure 4	G	Ubi-GFP.E2f.1-230, Ubi-mRFP1.NLS.CycB.1-266/UAS-stg; rn-GAL4, tub-GAL80(ts), UAS-egr	18°C until day 7 AED + 24h at 30°C
Figure 4	H	'Ubi-GFP.E2f.1-230, Ubi-mRFP1.NLS.CycB.1-266/UAS-trbl RNAi (TRiP.HMJ02089); rn-GAL4, tub-GAL80(ts), UAS-egr	18°C until day 7 AED + 24h at 30°C
Figure 4	I	rn-GAL4, tub-GAL80(ts), UAS-egr	18°C until day 7 AED + 24h at 30°C
Figure 4	J	UAS-stg; rn-GAL4, tub-GAL80(ts), UAS-egr	18°C until day 7 AED + 24h at 30°C
Figure 4-figure supplement 1	A	Ubi-GFP.E2f.1-230, Ubi-mRFP1.NLS.CycB.1-266; rn-GAL4, tub-GAL80(ts)	18°C until day 7 AED + 24h at 30°C
Figure 4-figure supplement 1	B	Ubi-GFP.E2f.1-230, Ubi-mRFP1.NLS.CycB.1-266/UAS-Cdk1 RNAi (TRiP.HMS01531); rn-GAL4, tub-GAL80(ts)	18°C until day 7 AED + 24h at 30°C
Figure 4-figure supplement 1	C	Ubi-GFP.E2f.1-230, Ubi-mRFP1.NLS.CycB.1-266/UAS-stg; rn-GAL4, tub-GAL80(ts)	18°C until day 7 AED + 24h at 30°C
Figure 4-figure supplement 1	D	Ubi-GFP.E2f.1-230, Ubi-mRFP1.NLS.CycB.1-266/UAS-trbl RNAi (TRiP.HMJ02089); rn-GAL4, tub-GAL80(ts)	18°C until day 7 AED + 24h at 30°C
Figure 4-figure supplement 1	E	Ubi-mRFP1.NLS.CycB.1-266; rn-GAL4, tub-GAL80(ts)/stg[YD0685]-GFP	18°C until day 7 AED + 24h at 30°C
Figure 4-figure supplement 1	F,G	stg[YD0685]-GFP	25°C
Figure 4-figure supplement 1	H	rn-GAL4, tub-GAL80(ts)	18°C until day 7 AED + 24h at 30°C
Figure 4-figure supplement 1	I	UAS-stg; rn-GAL4, tub-GAL80(ts)	18°C until day 7 AED + 24h at 30°C
Figure 4-figure supplement 1	J	UAS-GFP; rn-GAL4	25°C
Figure 4-figure supplement 1	K	UAS-stg/UAS-GFP; rn-GAL4	25°C
Figure 4-figure supplement 1	L	UAS-trbl RNAi (TRiP.HMJ02089); rn-GAL4	25°C
Figure 5	A	rn-GAL4, tub-GAL80(ts)/UAS-Flp, ubi(FRT.STOP)-GFP	18°C until day 7 AED + 24h at 30°C
Figure 5	B	TRE-RFP; rn-GAL4, tub-GAL80(ts), UAS-egr	18°C until day 7 AED + 24h at 30°C
Figure 5	C	UAS-stg/TRE-RFP; rn-GAL4, tub-GAL80(ts), UAS-egr	18°C until day 7 AED + 24h at 30°C
Figure 5	D	UAS-hid; rn-GAL4, tub-GAL80(ts)/UAS-Flp, ubi(FRT.STOP)-GFP	18°C until day 7 AED + 24h at 30°C
Figure 5	E	rn-GAL4, tub-GAL80(ts), UAS-egr	18°C until day 7 AED + 24h at 30°C + 18°C until adulthood
Figure 5	E	UAS-stg; rn-GAL4, tub-GAL80(ts), UAS-egr	18°C until day 7 AED + 24h at 30°C + 18°C until adulthood
Figure 5	E	UAS-hid; rn-GAL4, tub-GAL80(ts)	18°C until day 7 AED + 24h at 30°C + 18°C until adulthood
Figure 5	F	TRE-RFP; rn-GAL4, tub-GAL80(ts)/ UAS-Flp, ubi(FRT.STOP)-GFP	18°C until day 7 AED + 24h at 30°C
Figure 5	G	rn-GAL4, tub-GAL80(ts), UAS-egr / UAS-Flp, ubi(FRT.STOP)-GFP	18°C until day 7 AED + 24h at 30°C
Figure 5	H	UAS-stg; rn-GAL4, tub-GAL80(ts), UAS-egr / UAS-Flp, ubi(FRT.STOP)-GFP	18°C until day 7 AED + 24h at 30°C
Figure 5	I	TRE-RFP; 10xStat92e-DGFP	18°C until day 7 AED + 24h at 30°C
Figure 5	J	TRE-RFP; 10xStat92e-DGFP/rn-GAL4, tub-GAL80(ts), UAS-egr	18°C until day 7 AED + 24h at 30°C
Figure 5	K	TRE-RFP/UAS-hid; 10xStat92e-DGFP/rn-GAL4, tub-GAL80(ts)	18°C until day 7 AED + 24h at 30°C
Figure 5	L	UAS-hid/Ubi-GFP.E2f.1-230, Ubi-mRFP1.NLS.CycB.1-266; rn-GAL4, tub-GAL80(ts)	18°C until day 7 AED + 24h at 30°C
Figure 5	M	TRE-RFP/UAS-GFP; rn-GAL4	25°C
Figure 5	N	TRE-RFP; rn-GAL4, tub-GAL80(ts), UAS-egr	18°C until day 7 AED + 24h at 30°C + 0/24/48/72h at 18°C
Figure 5-figure supplement 1	A	rn-GAL4, tub-GAL80(ts), UAS-egr	18°C until day 7 AED + 24h at 30°C + 18°C until adulthood
Figure 5-figure supplement 1	B	UAS-stg; rn-GAL4, tub-GAL80(ts), UAS-egr	18°C until day 7 AED + 24h at 30°C + 18°C until adulthood
Figure 5-figure supplement 1	C	UAS-hid; rn-GAL4, tub-GAL80(ts)	18°C until day 7 AED + 24h at 30°C + 18°C until adulthood
Figure 5-figure supplement 1	D	rn-GAL4, tub-GAL80(ts)	18°C until day 7 AED + 24h at 30°C
Figure 5-figure supplement 1	E	UAS-stg; rn-GAL4, tub-GAL80(ts)	18°C until day 7 AED + 24h at 30°C
Figure 5-figure supplement 1	F	rn-GAL4, tub-GAL80(ts), UAS-egr	18°C until day 7 AED + 24h at 30°C
Figure 5-figure supplement 1	G	UAS-stg; rn-GAL4, tub-GAL80(ts), UAS-egr	18°C until day 7 AED + 24h at 30°C
Figure 5-figure supplement 1	H	TRE-RFP; rn-GAL4, tub-GAL80(ts), UAS-egr	18°C until day 7 AED + 24h at 30°C
Figure 5-figure supplement 1	H	UAS-stg/TRE-RFP; rn-GAL4, tub-GAL80(ts), UAS-egr	18°C until day 7 AED + 24h at 30°C
Figure 6	A,C,E	UAS-GFP; rn-GAL4	25°C
Figure 6	B,D,E	UAS-GFP/UAS-stg.HA; rn-GAL4	25°C
Figure 6	F-G'	Ubi-GFP.E2f.1-230, Ubi-mRFP1.NLS.CycB.1-266/UAS-stg.HA; rn-GAL4, tub-GAL80(ts), UAS-egr	18°C until day 7 AED + 24h at 30°C
Figure 6	H,I	UAS-GFP; rn-GAL4, tub-GAL80(ts), UAS-egr	18°C until day 7 AED + 24h at 30°C
Figure 6	J	Diap1-GFP/Ubi-mRFP1.NLS.CycB.1-266; TM6b, tub-GAL80	18°C until day 7 AED + 24h at 30°C
Figure 6	K	Diap1-GFP/Ubi-mRFP1.NLS.CycB.1-266; rn-GAL4, tub-GAL80(ts), UAS-egr	18°C until day 7 AED + 24h at 30°C
Figure 6	L	TRE-RFP; Hid-GFP/TM6b, tub-GAL80	18°C until day 7 AED + 24h at 30°C
Figure 6	M	TRE-RFP; Hid-GFP/rn-GAL4, tub-GAL80(ts), UAS-egr	18°C until day 7 AED + 24h at 30°C
Figure 6-figure supplement 1	A	UAS-stg.HA/Diap1-GFP; rn-GAL4, tub-GAL80(ts), UAS-egr	18°C until day 7 AED + 24h at 30°C
Figure 6-figure supplement 1	B,C	Ubi-GFP.E2f.1-230, Ubi-mRFP1.NLS.CycB.1-266/UAS-stg.HA; rn-GAL4, tub-GAL80(ts)	18°C until day 7 AED + 24h at 30°C
Figure 6-figure supplement 1	D	Ubi-GFP.E2f.1-230, Ubi-mRFP1.NLS.CycB.1-266/UAS-stg.HA; rn-GAL4, tub-GAL80(ts), UAS-egr	18°C until day 7 AED + 24h at 30°C
Figure 6-figure supplement 1	E	Ubi-GFP.E2f.1-230, Ubi-mRFP1.NLS.CycB.1-266; rn-GAL4, tub-GAL80(ts), UAS-egr	18°C until day 7 AED + 24h at 30°C
Figure 7	A,E,F	ubx flp; TRE-RFP; FRT82B wts[x1]/FRT82B ubi-GFP	25°C
Figure 7	B	TRE-RFP/UAS-GFP; rn-GAL4	25°C
Figure 7	C	ubx-flp, tub-GAL4, UAS-GFP; TRE-RFP; FRT82B wts[x1]/FRT82B tub-GAL80	25°C
Figure 7	D	TRE-RFP; rn-GAL4, tub-GAL80(ts), UAS-egr	18°C until day 7 AED + 24h at 30°C
Figure 7	G,K-K''	ubx-flp, tub-GAL4, UAS-GFP; ; FRT82B/FRT82B tub-GAL80	25°C
Figure 7	H,K-K''	ubx-flp, tub-GAL4, UAS-GFP; UAS-stg.HA; FRT82B/FRT82B tub-GAL80	25°C
Figure 7	I,K-K'',L,M	ubx-flp, tub-GAL4, UAS-GFP; ; FRT82B wts[x1]/FRT82B tub-GAL80	25°C
Figure 7	J,K-K'',L,M	ubx-flp, tub-GAL4, UAS-GFP; UAS-stg.HA; FRT82B wts[x1]/FRT82B tub-GAL80	25°C
Figure 7	N	Ubi-GFP.E2f.1-230, Ubi-mRFP1.NLS.CycB.1-266/UAS-P35; rn-GAL4, tub-GAL80(ts), UAS-egr	18°C until day 7 AED + 24h at 30°C
Figure 7-figure supplement 1	A	ubx flp; TRE-RFP; FRT82B wts[x1]/FRT82B ubi-GFP	25°C
Figure 7-figure supplement 1	B-D	ubx flp; TRE-RFP; FRT82B scrib[dt12]/FRT82B ubi-GFP	25°C
Figure 7-figure supplement 1	E,I-I'',K	FRT19A/ey-FLP, FRT19A tub-GAL80; act5c>y[+]>GAL4, UAS-GFP[S56T]	25°C
Figure 7-figure supplement 1	F,I-I'',K	FRT19A/ey-FLP, FRT19A tub-GAL80; act5c>y[+]>GAL4, UAS-GFP[S56T]/UAS-stg	25°C
Figure 7-figure supplement 1	G,I-I'',K	FRT19A dlg1[G0342]/ey-FLP, FRT19A tub-GAL80; act5c>y[+]>GAL4, UAS-GFP[S56T]	25°C
Figure 7-figure supplement 1	H,I-I'',K	FRT19A dlg1[G0342]/ey-FLP, FRT19A tub-GAL80; act5c>y[+]>GAL4, UAS-GFP[S56T]/UAS-stg	25°C
Figure 7-figure supplement 1	J	ubx-flp, tub-GAL4, UAS-GFP; ; FRT82B/FRT82B tub-GAL80	25°C
Figure 7-figure supplement 1	J	ubx-flp, tub-GAL4, UAS-GFP; UAS-stg.HA; FRT82B/FRT82B tub-GAL80	25°C
Figure 7-figure supplement 1	J	ubx-flp, tub-GAL4, UAS-GFP; ; FRT82B wts[x1]/FRT82B tub-GAL80	25°C
Figure 7-figure supplement 1	J	ubx-flp, tub-GAL4, UAS-GFP; UAS-stg.HA; FRT82B wts[x1]/FRT82B tub-GAL80	25°C
Figure 7-figure supplement 2	A-B	ubi-CasExpress; UAS-Flp, ubi(FRT.STOP)-GFP/GH146-QF, QUAS-mtdTomato-3xHA	18°C until injury, 25°C during recovery
Figure 7-figure supplement 2	C	Upd-LacZ/X; TRE-RFP; TM6B, tub-GAL80	18°C until day 7 AED + 24h at 30°C
Figure 7-figure supplement 2	D	Upd-LacZ/X; TRE-RFP; rn-GAL4, tub-GAL80(ts), UAS-egr	18°C until day 7 AED + 24h at 30°C
Figure 7-figure supplement 2	E	TM6B, tub-GAL80	18°C until day 7 AED + 24h at 30°C
Figure 7-figure supplement 2	F	rn-GAL4, tub-GAL80(ts), UAS-egr	18°C until day 7 AED + 24h at 30°C
Figure 7-figure supplement 2	G	gstD-GFP; rn-GAL4, tub-GAL80(ts)	18°C until day 7 AED + 24h at 30°C
Figure 7-figure supplement 2	H	gstD-GFP; rn-GAL4, tub-GAL80(ts), UAS-egr	18°C until day 7 AED + 24h at 30°C
Figure 7-figure supplement 2	I	UAS-Xbp1-GFP.HG/ rn-GAL4, tub-GAL80(ts)	18°C until day 7 AED + 24h at 30°C
Figure 7-figure supplement 2	J	UAS-Xbp1-GFP.HG/ rn-GAL4, tub-GAL80(ts), UAS-egr	18°C until day 7 AED + 24h at 30°C
